# Supplementary material for: Systems Biology–Derived Genetic Signatures of Mastitis in Dairy Cattle: A New Avenue for Drug Repurposing
Source: Animals (Basel). 2021 Dec 23;12(1):29. doi: 10.3390/ani12010029 (PMC8749881; doi:10.3390/ani12010029)
Supplement: Supplementary file 1 [file animals-12-00029-s001.zip › Supplementary Table S1.xlsx]

## Sheet: Functional class&disease relate
S1 Table. Known disease or cell process related to mastitis or bovine mastitis by seeking the latest information from PubMed and other public sources using powerful text-mining tool MedScan
RelationSymbolicName	Relation Number Of References	Relation Confidence Level	mref	Mutation	mutation	Tissue
FunctionalAssociation: endotoxemia ---- mastitis	2	2	22482819:1091;18397836:1076
FunctionalAssociation: mastitis ---- fibrosis	2	2	15797289:1043;29062612:1
FunctionalAssociation: angiogenesis ---- mastitis	2	2	17276517:1000;24210860:1071
FunctionalAssociation: edema ---- mastitis	2	2	18986782:1121;22648256:10355
FunctionalAssociation: mastitis ---- weaning	2	2	100024145:1005;19648485:1092			milk
FunctionalAssociation: mastitis ---- parity	2	2	21426999:1089;27210494:2			milk
FunctionalAssociation: mastitis ---- respiratory tract infection	2	2	22897842:1079;27227504:10221			Plasma
FunctionalAssociation: skin disease ---- mastitis	2	2	27466790:10301;26963129:10033			Lymph
FunctionalAssociation: mastitis ---- ovary function	2	2	25306276:1147;28093679:10234
FunctionalAssociation: cell count ---- mastitis	2	2	26318876:1004;18474141:1			milk
FunctionalAssociation: mastitis ---- inbreeding	2	2	16960085:1104;16960085:1110;17699061:1089			milk
FunctionalAssociation: mastitis ---- lipid degradation	2	2	27341630:1060;22283504:7			milk;milk
FunctionalAssociation: mastitis ---- maedi	2	2	24828439:10768;2990087:100
FunctionalAssociation: immunopathology ---- mastitis	2	2	27578591:4;12036800:1224			Blood;milk, human
FunctionalAssociation: mastitis ---- wounds and injuries	2	2	20132956:1056;19783303:1060			mammary gland tissue
FunctionalAssociation: mastitis ---- ketosis	2	2	100629646:1169;8038786:2
FunctionalAssociation: mastitis ---- ovarian follicle development	2	2	100099968:1120;100828447:1143;22459835:100			milk;milk
FunctionalAssociation: Escherichia coli infection ---- bovine mastitis	2	2	24836680:1140;25946326:1
FunctionalAssociation: abscess ---- mastitis	2	2	23089439:10015;2018443:0			Pus
FunctionalAssociation: protothecosis ---- bovine mastitis	2	2	18434557:1059;11361104:0
FunctionalAssociation: candidiasis ---- mastitis	2	2	100190539:1149;1818571:2
FunctionalAssociation: mastitis ---- galactorrhea	2	2	1034579:100;6401859:100
FunctionalAssociation: systemic lupus erythematosus ---- mastitis	2	2	23190681:1069
FunctionalAssociation: sepsis ---- mastitis	2	2	16584722:1168;6474756:10
FunctionalAssociation: cellular immune response ---- bovine mastitis	2	2	23175290:10366;20670645:100
FunctionalAssociation: staphylococcal infection ---- bovine mastitis	2	2	7492650:6;27774090:8
FunctionalAssociation: cryptococcosis ---- bovine mastitis	2	2	12996765:100;4927160:100
FunctionalAssociation: mastitis ---- retained placenta	2	2	21584779:10185;8227680:7
FunctionalAssociation: metabolic disorder ---- mastitis	2	2	22981569:1126;17235139:1209
FunctionalAssociation: type 1 diabetes ---- mastitis	2	2	16216743:1042;27561784:10401
FunctionalAssociation: mastitis ---- virus infection	3	3	12119136:1190;10488767:1002;3008404:100
FunctionalAssociation: mastitis ---- immune system function	3	3	22981569:1143;23941759:10010;25841962:10			Feces
FunctionalAssociation: mastitis ---- nipple discharge	3	3	16308087:1010;16308092:1019;27011490:0
FunctionalAssociation: mastitis ---- fatty liver	3	3	100099516:1165;15328238:1007;21787937:1165
FunctionalAssociation: hyperemia ---- mastitis	3	3	100607387:1079;100801273:1080;25850589:1080			milk, human;milk, human
FunctionalAssociation: mastitis ---- IgG4-related disease	3	3	27466790:10301;100063723:10007;25474510:1			Lymph
FunctionalAssociation: mastitis ---- proteolysis	3	3	23639846:1165;23639846:1167;25704706:1013;8864934:6			milk;milk;milk;milk
FunctionalAssociation: inflammation ---- bovine mastitis	3	3	23884123:10014;25749476:10020;27818578:0;27818578:10009
FunctionalAssociation: tuberculosis ---- mastitis	3	3	21385894:10015;23425597:10259;21851735:2			milk
FunctionalAssociation: mastitis ---- MRSA infection	3	3	23137400:1204;100800758:1123;25467427:1123
FunctionalAssociation: mastitis ---- immune system activation	3	3	23957998:1013;11585784:7;16533325:11			ovary follicle fluid
FunctionalAssociation: mastitis ---- diabetes mellitus	3	3	24157064:1078;20496529:3;27561784:10401
FunctionalAssociation: fibrosis ---- bovine mastitis	3	3	26948281:1098;28539833:10021;29062612:1			milk
FunctionalAssociation: mastitis ---- hypocalcemia	3	3	18342555:1010;100969712:1087;24054301:1201
FunctionalAssociation: mastitis ---- energy homeostasis	3	3	100638044:1003;24054301:1201;28539586:0
FunctionalAssociation: mastitis ---- endemic disease	3	3	25623845:1015;21225462:10009;28926014:11			milk
FunctionalAssociation: mastitis ---- breast pain	3	3	19232875:1023;100036379:10074;21505621:2			milk
FunctionalAssociation: mastitis ---- mumps	3	3	15664102:1055;23099314:1062;27581981:6
FunctionalAssociation: inflammatory disease ---- bovine mastitis	3	3	21600652:1000;24836680:1000			milk;milk
FunctionalAssociation: mastitis ---- neoplasm	3	3	23831470:1070;24270350:10015;100069564:10329
FunctionalAssociation: mastitis ---- subfertility	3	3	20172211:1003;20338432:1148;22958469:0
FunctionalAssociation: fever ---- bovine mastitis	3	3	23040013:1000;100679593:1165;100836870:1182;27227502:10026			plasma;plasma;muscles
FunctionalAssociation: injury ---- mastitis	3	3	19783303:1060;26679677:1001;19000149:0			mammary gland tissue
FunctionalAssociation: mastitis ---- ovulation	3	3	20172211:1155;23957998:1108;100963186:1261			plasma
FunctionalAssociation: immunity ---- mastitis	4	3	27503467:10018;21938490:10044;100190703:1262			milk
FunctionalAssociation: mastitis ---- fat necrosis	4	3	100595448:1159;23190681:1043;22109731:10007;14965612:6;22109731:12
FunctionalAssociation: mastitis ---- neutrophil recruitment	4	3	17276517:1000;21292330:1003;16041010:1092;24524771:10363
FunctionalAssociation: mastitis ---- innate immune response	4	3	21938490:10030;24671877:10059;25887761:10490;25434342:1			milk
FunctionalAssociation: mastitis ---- granulomatous mastitis	4	3	27155209:1131;27403395:0;28217653:1;28511395:0
FunctionalAssociation: breast abscess ---- mastitis	4	3	16915998:1131;21641801:1137;23036601:1005;18819238:9			mammary gland tissue
FunctionalAssociation: mastitis ---- life span	4	3	18930608:1003;100694422:1121;27289149:1145;23522676:0			milk;milk
FunctionalAssociation: swelling ---- mastitis	4	3	19038931:1044;19770031:0;26169080:0;28865858:1002			milk
FunctionalAssociation: mastitis ---- infectious disease	4	3	18474228:1012;22193514:1010;14556701:3;26658352:0
FunctionalAssociation: mastitis ---- parturition	4	3	12406653:1000;17344355:1105;11777012:2;100000073:1085			blood
FunctionalAssociation: cattle disease ---- mastitis	4	3	21664397:1000;20223687:1000;24607831:1176;24223582:0
FunctionalAssociation: mastitis ---- parturient paresis	4	3	100108147:1002;22192194:1002;21584779:10185;10530427:10
FunctionalAssociation: mastitis ---- fertilization	4	3	20338432:1144;25173468:1100;100004870:1121;26778316:1130;26778316:1127;25173468:6
FunctionalAssociation: mastitis ---- breast cancer	5	3	100094629:10462;19688877:8;22305593:0;24045526:11;21181431:10026			adipose tissue, white
FunctionalAssociation: mastitis ---- Gram-negative bacterial infection	5	3	23958017:1200;100707913:1252;20352626:0;22664206:0;28093679:10234			milk;milk
FunctionalAssociation: mastitis ---- smoking	5	3	100000041:1042;10655826:9;20727287:100;20727287:1;22330036:10157
FunctionalAssociation: mastitis ---- apoptosis	5	3	12127409:1049;17699063:1154;15000405:1068;11526434:1060;11526434:8;21968535:4			milk
FunctionalAssociation: autoimmune disease ---- mastitis	5	3	24157064:1078;101019671:1028;20496529:3;27578591:4;28217653:0			blood
FunctionalAssociation: mastitis ---- contagious agalactia	5	3	12220808:1000;12488069:1001;100852874:1285;26275854:1317;28956486:10021
FunctionalAssociation: mastitis ---- pseudotuberculosis	5	3	7043883:100;12521250:100;18035973:100;24698132:1002;26041381:0
FunctionalAssociation: death ---- mastitis	5	3	100107980:1195;100107980:1200;18487642:1118;21943738:1195;21943738:1200;100707913:1105;19648485:1092;21943738:7;21943738:8
FunctionalAssociation: mastitis ---- pregnancy	5	3	100541786:1100;100542457:1100;20965329:1003;15827246:1159;21947764:10031			milk
FunctionalAssociation: mastitis ---- lupus erythematosus profundus	5	3	19098467:0;18834648:4;19881078:0;20410809:0;23372875:0			subcutaneous fat
FunctionalAssociation: cancer ---- mastitis	6	3	100355578:1014;23831470:1070;100048148:10021;100048148:10041;100048148:10336;100048148:10348;24627480:9;26372222:5;26372222:6
FunctionalAssociation: bovine mastitis ---- milk production	6	3	17157451:1001;18511222:1002;21115309:1000;22818457:1001;25231122:10005;21115309:0;24292136:1			milk;milk
FunctionalAssociation: fever ---- mastitis	6	3	19059658:1005;23497993:1021;23746590:1007;22023120:10038;23434065:1030;17688634:0
FunctionalAssociation: mastitis ---- virulence	6	3	16537959:1195;26318876:1016;100000745:1007;28223977:4;100000051:1107;28318579:1107			plasma;milk;milk
FunctionalAssociation: pain ---- mastitis	7	3	23040015:1005;23040015:1007;23040015:1114;23040015:1126;21257024:1088;27372589:1000;22664209:1;26169080:0;100000050:1000			milk;milk
FunctionalAssociation: mastitis ---- staphylococcal infection	8	3	18834632:1009;16849035:1001;22901749:1005;23790669:1094;17321466:100;24564258:0;27020791:10128;28848527:0			subcutaneous tissue;milk
FunctionalAssociation: benign breast disease ---- mastitis	8	3	100000067:1044;21426977:1000;22771198:1000;21984469:10025;21997401:10010;16104641:12;16245147:0;25151887:0			milk
FunctionalAssociation: inflammatory disease ---- mastitis	9	3	26210279:1025;25939535:1128;18708595:1050;26743867:10195;25162221:10194;26600390:10247;7642146:0;23523628:0;24858724:0
FunctionalAssociation: Escherichia coli infection ---- mastitis	11	3	17869348:1105;16787715:1158;17408997:1025;17408997:1038;17408997:1143;17408997:1176;26774718:1160;26321220:1016;27173290:10015;27173290:10030;100000436:10364;25403964:10335;22496490:10050;26608166:10250;17869348:100;17869348:10;17408997:100;27716055:10174			Blood;milk
FunctionalAssociation: obesity ---- mastitis	11	3	27429211:1087;22787115:10039;22787115:10441;23034147:10180;21622727:10050;21622727:10188;27294662:10034;22576207:100;23430756:13;25360510:4;22392012:10221			venous blood;intraperitoneal fat;adipose tissue
FunctionalAssociation: mastitis ---- immune response	11	3	21040982:1009;100336507:1101;19109270:1006;22342493:1101;16495566:1182;21769477:10269;23046560:10652;25749476:10147;21997401:1;23046560:9;26902291:13;100009889:1196			Epithelium;Feces;milk;milk;milk
FunctionalAssociation: mastitis ---- inflammatory response	11	3	12383643:1000;100440983:1000;15882946:1000;16772131:1045;22959936:1000;22579116:1000;24836680:1127;21225462:10009;20739447:10007;24671877:10261;25189466:10011			mammary gland tissue;mammary gland tissue;mammary gland tissue;mammary gland tissue;mammary gland tissue;mammary gland tissue
FunctionalAssociation: bacterial infection ---- bovine mastitis	11	3	17412428:1000;18554515:1020;24751801:1005;19276171:1037;20602175:10021;21364597:10005;25749476:10032;25134520:10010;28512690:0;28869568:0;28990093:0			milk
FunctionalAssociation: mastitis ---- breast-feeding	13	3	12401271:1036;9696180:1110;100783372:1117;25454993:1117;23089439:10103;23626786:10287;10353866:5;11065074:14;11131699:1;16969450:0;17032458:0;18437232:0;11564597:1049			milk;milk;milk, human;milk;Milk, Human
FunctionalAssociation: infection ---- bovine mastitis	16	3	18061675:1009;100345116:1000;23523628:1082;20065061:1047;20065061:1066;25821480:10025;26327312:10026;15094165:1;16461695:0;20038184:3;20065061:0;22512702:2;25196253:0;26933871:0;26336796:0;7492650:6;100000085:1001;100000052:1001			milk;milk
FunctionalAssociation: mastitis ---- lactation	30	3	100108441:1192;19055959:1080;18945557:1115;18945557:1166;15290974:1108;16840614:1248;17699063:1107;18487673:1112;19307662:1120;19528590:1108;19528590:1171;19528624:1012;22584045:1006;22974824:1116;24979535:1003;22612936:1192;27220606:1000;15297482:1057;21947764:10460;7157656:0;2993034:4;8864934:6;18423017:0;19528590:4;20455694:0;22612936:9;24671877:8;24961655:0;25848399:0;27094137:10;100000225:10…			milk;milk;milk;milk;milk;milk;milk;milk;milk;glandular epithelium;milk
FunctionalAssociation: bacterial infection ---- mastitis	32	3	9300263:1004;15894022:1004;12383643:1000;17442537:1097;100616704:1036;16606719:1011;23563085:1008;23639846:1003;25023088:1090;27040787:1001;27107770:1205;11907037:1039;16611727:1034;16275924:1236;20520770:1300;27518717:10029;22419123:10006;22419123:10022;22161843:10179;21352611:10002;22367642:10257;21116845:10015;20520770:10246;26136134:10054;26600390:10050;11907037:10;16611727:0;18420616:0;22419…			milk;milk;parenchyma;milk;milk;mammary gland tissue;milk;parenchyma;milk
FunctionalAssociation: inflammation ---- mastitis	32	3	18245809:1065;16291620:1001;21067814:1179;19616330:1078;18387721:1000;9646471:1001;16914330:1153;16960060:1000;19528595:1000;100638181:1162;22771198:1000;24630653:1158;25575173:1001;25939535:1098;26778316:1267;27372589:1171;26778316:1264;27341630:1068;16819462:1065;27009155:10019;27121266:10208;21892748:10316;24671877:10153;24671877:10238;25369064:10054;27310007:10039;19254150:100;21067814:1;2297…			milk;milk;plasma;milk;milk;milk;milk, human;milk;milk;milk;milk;colostrum;milk
FunctionalAssociation: mastitis ---- milk production	34	3	21787923:1000;100107933:1011;100107935:1179;100108003:1040;16882453:1030;16920280:1002;16006095:1001;12703615:1082;15328219:1026;16960064:1044;17699034:1238;20172211:1001;20172223:1057;20630213:1001;20655420:1000;21094743:1000;21257074:1003;21854918:1011;21854920:1179;21943761:1040;24418269:1122;25547305:1000;26318876:1002;27341630:1007;25875169:10233;15328219:0;15351035:8;26588070:1;100002272:10…			milk;milk;milk;milk;milk;milk;milk;milk;milk;feces;milk;milk;milk;milk;milk;milk;milk;milk;milk;milk;milk;milk
FunctionalAssociation: infection ---- mastitis	76	3	100108172:1143;100156406:1261;20598329:1052;100160439:1175;100160498:1052;16537085:1073;16950512:1005;20189247:1000;15734536:1007;15734537:1000;21106253:1000;10488767:1002;10414366:1000;12119136:1083;15985342:1001;100386820:1004;12657285:1005;18078767:1001;15591409:1000;15956328:1230;21257074:1003;22192219:1143;22897842:1079;23639846:1036;24211786:1000;24211786:1105;23810376:1009;24021252:1259;24…			milk;milk;milk;milk;milk;milk;milk;milk;milk;milk;blood;milk;mammary gland tissue;milk;milk;milk;milk;milk;milk;milk;milk;milk;milk;milk;milk
