# Supplementary material for: Systems Biology–Derived Genetic Signatures of Mastitis in Dairy Cattle: A New Avenue for Drug Repurposing
Source: Animals (Basel). 2021 Dec 23;12(1):29. doi: 10.3390/ani12010029 (PMC8749881; doi:10.3390/ani12010029)
Supplement: Supplementary file 1 [file animals-12-00029-s001.zip › Supplementary Table S2.xlsx]

## Sheet: Sheet1
S2 Table. Predicted drugs repositioning associated with E. coli mastitis by Heter-LP algorithm sorted by ranking score from low to high (sigma=0.5 alpha(s)=0.01; (known drugs were shown with red highlight))
	Antibiotic or drug name	Ranking score
1	Cefoperazone	0.00500069
2	Meloxicam	0.0049987
3	Cephapirin	0.0033633
4	Cephalexin	0.00336227
5	Oxytetracycline	0.00335267
6	Cinoxacin	0.00335184
7	Ketoprofen	0.00335018
8	Aspirin	0.00252689
9	Ampicillin	0.00130182
10	Ceftazidime	0.0011644
11	Tetracycline	0.00116266
12	Chloramphenicol	0.000958008
13	Gentamicin	0.000937666
14	Ciprofloxacin	0.000680685
15	Dexamethasone	0.000618516
16	Prednisolone	0.000513524
17	Penicillin G	8.63199e-05
18	Leucovorin	8.19089e-05
19	Rifampicin	7.90865e-05
20	Cefprozil	7.8656e-05
21	Ipratropium	7.8072e-05
22	Cefadroxil	7.77214e-05
23	Clidinium	7.66363e-05
24	Lopinavir	7.64411e-05
25	Glibenclamide	7.61138e-05
26	Thyroxine	7.57266e-05
27	Salbutamol	7.54683e-05
28	Carbidopa	7.51362e-05
29	Benzquinamide	7.50183e-05
30	Diethylpropion	7.49101e-05
31	Arformoterol	7.47501e-05
32	Iothalamate	7.4144e-05
33	Nicotinic acid	7.28684e-05
34	Cefaclor	7.28399e-05
35	Bismuth subsalicylate	7.25248e-05
36	Amoxicillin	7.1683e-05
37	Oxymorphone	7.12539e-05
38	Cromolyn	7.10451e-05
39	Lanreotide	7.09243e-05
40	Meperidine	7.076e-05
41	Anisindione	7.06905e-05
42	Diphenidol	7.0491e-05
43	Tiotropium	7.03924e-05
44	Methylergonovine	7.03612e-05
45	Dimenhydrinate	6.99757e-05
46	Piperacillin	6.97855e-05
47	Norfloxacin	6.96373e-05
48	Folate	6.88687e-05
49	Orphenadrine	6.88535e-05
50	Amphetamine	6.80556e-05
51	Mefenamic acid	6.80264e-05
52	Carbenicillin	6.80039e-05
53	Amrinone	6.77726e-05
54	Zileuton	6.77626e-05
55	Piroxicam	6.76332e-05
56	Lomefloxacin	6.76285e-05
57	Cefamandole	6.7391e-05
58	Minocycline	6.66699e-05
59	Edrophonium	6.66639e-05
60	Risedronate	6.65768e-05
61	Trovafloxacin	6.65506e-05
62	Cefoxitin	6.64042e-05
63	Torasemide	6.62428e-05
64	Nelfinavir	6.6015e-05
65	Benazepril	6.59177e-05
66	Cefuroxime	6.58051e-05
67	Quinapril	6.57981e-05
68	Oxaprozin	6.5729e-05
69	Enalapril	6.57268e-05
70	Nafcillin	6.55694e-05
71	Isoproterenol	6.55631e-05
72	Metocurine Iodide	6.55552e-05
73	Benztropine	6.55094e-05
74	Quinacrine	6.50806e-05
75	Mitoxantrone	6.50595e-05
76	Oxacillin	6.50222e-05
77	Ertapenem	6.49681e-05
78	Pentamidine	6.49381e-05
79	Methotrimeprazine	6.4893e-05
80	Vitamin B12	6.48613e-05
81	Cilazapril	6.47281e-05
82	Loracarbef	6.46991e-05
83	Chlorpheniramine	6.43943e-05
84	Dicloxacillin	6.43716e-05
85	Ramipril	6.43506e-05
86	Demeclocycline	6.42996e-05
87	Mezlocillin	6.42131e-05
88	Moexipril	6.41848e-05
89	Moxifloxacin	6.41842e-05
90	Etodolac	6.40863e-05
91	Estrogen	6.37736e-05
92	Ketorolac	6.37624e-05
93	Diflunisal	6.37616e-05
94	Bacampicillin	6.36594e-05
95	Dalfopristin	6.3565e-05
96	Rapamycin	6.31109e-05
97	Lisinopril	6.30179e-05
98	Gemifloxacin	6.28885e-05
99	Mivacurium	6.27504e-05
100	Labetalol	6.27396e-05
101	Encainide	6.27282e-05
102	Ofloxacin	6.25578e-05
103	Penicillin V	6.24449e-05
104	Raltitrexed	6.22533e-05
105	Diltiazem	6.2229e-05
106	Cerivastatin	6.21302e-05
107	Mitomycin C	6.20334e-05
108	Methylphenidate	6.20332e-05
109	Levofloxacin	6.20286e-05
110	Gatifloxacin	6.20039e-05
111	Bromodiphenhydramine	6.19348e-05
112	Idarubicin	6.18025e-05
113	Acebutolol	6.17887e-05
114	Sparfloxacin	6.1781e-05
115	Enoxacin	6.16271e-05
116	Zafirlukast	6.16134e-05
117	Pemetrexed	6.15806e-05
118	Ipratropium bromide	6.15219e-05
119	Procarbazine	6.14951e-05
120	Trandolapril	6.1378e-05
121	Caspofungin	6.12939e-05
122	Nifedipine	6.12281e-05
123	Repaglinide	6.11968e-05
124	Tirofiban	6.11845e-05
125	Tolmetin	6.118e-05
126	Eprosartan	6.11742e-05
127	Benzonatate	6.10687e-05
128	Rosiglitazone	6.10342e-05
129	Fenoprofen	6.09899e-05
130	Cloxacillin	6.09733e-05
131	Hyoscyamine	6.09492e-05
132	Ranitidine	6.08792e-05
133	Glipizide	6.08624e-05
134	Valsartan	6.08259e-05
135	Bezafibrate	6.08004e-05
136	Fluvastatin	6.07743e-05
137	Flecainide	6.06381e-05
138	Atorvastatin	6.05862e-05
139	Nateglinide	6.05642e-05
140	Nevirapine	6.05409e-05
141	Mephenytoin	6.05408e-05
142	Dexbrompheniramine	6.0512e-05
143	Methamphetamine	6.0499e-05
144	Quinestrol	6.03437e-05
145	Procainamide	6.03364e-05
146	Amlodipine	6.02924e-05
147	Sulfacytine	6.02655e-05
148	Clopidogrel	6.02515e-05
149	Ritonavir	6.02113e-05
150	Proparacaine	6.02112e-05
151	Olmesartan medoxomil	6.01826e-05
152	Trimeprazine	6.01427e-05
153	Probenecid	6.01117e-05
154	Cefixime	6.00766e-05
155	Furosemide	6.00703e-05
156	Meclizine	6.00285e-05
157	Metyrosine	5.998e-05
158	Urofollitropin	5.99537e-05
159	Balsalazide	5.99427e-05
160	Glimepiride	5.98518e-05
161	Scopolamine	5.98167e-05
162	Levodopa	5.97994e-05
163	Disopyramide	5.97902e-05
164	Cefditoren	5.97821e-05
165	Mefloquine	5.97795e-05
166	Rifabutin	5.97664e-05
167	Loperamide	5.97191e-05
168	Procaine	5.96727e-05
169	Melphalan	5.96678e-05
170	Norepinephrine	5.96667e-05
171	Glycopyrrolate	5.96551e-05
172	Ropivacaine	5.96329e-05
173	Imipenem	5.96247e-05
174	Tigecycline	5.96157e-05
175	Dolasetron	5.96112e-05
176	Sulindac	5.95739e-05
177	Indinavir	5.95491e-05
178	Sulfadoxine	5.94317e-05
179	Dantrolene	5.94172e-05
180	Ezetimibe	5.93934e-05
181	Sulfasalazine	5.93737e-05
182	Dibucaine	5.93624e-05
183	Indomethacin	5.93437e-05
184	Chlorambucil	5.93205e-05
185	Docetaxel	5.93035e-05
186	Valrubicin	5.93004e-05
187	Methyldopa	5.9262e-05
188	Cisapride	5.92512e-05
189	Dyclonine	5.9169e-05
190	Warfarin	5.9161e-05
191	Oxcarbazepine	5.91596e-05
192	Fexofenadine	5.91104e-05
193	Rosuvastatin	5.90474e-05
194	Nabumetone	5.89944e-05
195	Topotecan	5.89026e-05
196	Praziquantel	5.87255e-05
197	Acetohexamide	5.86196e-05
198	Chlorthalidone	5.86118e-05
199	Amlexanox	5.85734e-05
200	Nedocromil sodium	5.85602e-05
201	Sulfisoxazole	5.85578e-05
202	Glatiramer acetate	5.85461e-05
203	Telithromycin	5.84749e-05
204	Granisetron	5.84676e-05
205	Atenolol	5.83956e-05
206	Cefotaxime	5.83075e-05
207	Nedocromil	5.82764e-05
208	Micafungin	5.82474e-05
209	Nicardipine	5.82202e-05
210	Bumetanide	5.81868e-05
211	Teniposide	5.8158e-05
212	Valacyclovir	5.81359e-05
213	Levobupivacaine	5.81347e-05
214	Fosinopril	5.81229e-05
215	Rifapentine	5.80438e-05
216	Sotalol	5.80295e-05
217	Flurbiprofen	5.80148e-05
218	Benzthiazide	5.79995e-05
219	Atovaquone	5.79823e-05
220	Ketotifen	5.79318e-05
221	Propafenone	5.79218e-05
222	Metolazone	5.78728e-05
223	Benzocaine	5.78601e-05
224	Vinorelbine	5.78183e-05
225	Doxacurium	5.78156e-05
226	Bupivacaine	5.78044e-05
227	Propiomazine	5.77852e-05
228	Saquinavir	5.77674e-05
229	Linezolid	5.77285e-05
230	Ibuprofen	5.76706e-05
231	Methotrexate	5.76447e-05
232	Quinidine	5.76308e-05
233	Bortezomib	5.75919e-05
234	Flavoxate	5.74538e-05
235	Formoterol	5.74519e-05
236	Iodixanol	5.74268e-05
237	Cilastatin	5.72826e-05
238	Tadalafil	5.72728e-05
239	Thalidomide	5.72479e-05
240	Bretylium	5.72021e-05
241	Epirubicin	5.71482e-05
242	Darifenacin	5.71264e-05
243	Oxytocin	5.70771e-05
244	Tipranavir	5.70456e-05
245	Aminoglutethimide	5.70448e-05
246	Daunorubicin	5.69925e-05
247	SINCALIDE	5.69254e-05
248	Iopromide	5.68707e-05
249	Telmisartan	5.68616e-05
250	Propranolol	5.68137e-05
251	Irinotecan	5.67973e-05
252	Nitazoxanide	5.67886e-05
253	Bexarotene	5.67772e-05
254	Esmolol	5.67622e-05
255	Propantheline	5.66772e-05
256	Methsuximide	5.66632e-05
257	Delavirdine	5.66566e-05
258	Carvedilol	5.66393e-05
259	Iodipamide	5.6623e-05
260	Ticarcillin	5.6585e-05
261	Octreotide	5.6574e-05
262	Metoprolol	5.65736e-05
263	Amsacrine	5.65666e-05
264	Bisoprolol	5.65436e-05
265	Phenylephrine	5.65176e-05
266	Doxorubicin	5.64879e-05
267	Silver sulfadiazine	5.64862e-05
268	Paclitaxel	5.64792e-05
269	Phenprocoumon	5.64716e-05
270	Leflunomide	5.64507e-05
271	Diclofenac	5.64355e-05
272	Atropine	5.64164e-05
273	Argatroban	5.64068e-05
274	Sildenafil	5.64061e-05
275	Candesartan	5.64055e-05
276	Nisoldipine	5.63994e-05
277	Indapamide	5.63915e-05
278	Bromfenac	5.63541e-05
279	Phenytoin	5.63425e-05
280	Cilostazol	5.63175e-05
281	Deserpidine	5.62757e-05
282	Salsalate	5.62642e-05
283	Ioversol	5.62214e-05
284	Chloroprocaine	5.61467e-05
285	Nimodipine	5.61337e-05
286	Amprenavir	5.61213e-05
287	Risperidone	5.60994e-05
288	Ephedrine	5.60978e-05
289	Pseudoephedrine	5.60978e-05
290	Ethotoin	5.60697e-05
291	Rofecoxib	5.60599e-05
292	Remifentanil	5.60533e-05
293	Albuterol	5.60532e-05
294	Aliskiren	5.60371e-05
295	Methadone	5.6004e-05
296	Valdecoxib	5.59843e-05
297	Etoposide	5.5941e-05
298	Salicylic acid	5.59403e-05
299	Articaine	5.59251e-05
300	Iopamidol	5.59154e-05
301	Cefepime	5.58651e-05
302	Mycophenolate mofetil	5.58637e-05
303	Mepivacaine	5.58514e-05
304	Buprenorphine	5.57938e-05
305	Rescinnamine	5.57703e-05
306	Terazosin	5.57272e-05
307	Moricizine	5.57192e-05
308	Isoetharine	5.5719e-05
309	Meropenem	5.57057e-05
310	Lenalidomide	5.56649e-05
311	Prilocaine	5.56588e-05
312	Frovatriptan	5.56459e-05
313	Buserelin	5.56258e-05
314	Ceftizoxime	5.56148e-05
315	Imatinib	5.5612e-05
316	Metaraminol	5.55637e-05
317	Naproxen	5.55613e-05
318	Levobunolol	5.55498e-05
319	Vardenafil	5.55059e-05
320	Haloperidol	5.54968e-05
321	Cetirizine	5.54929e-05
322	Ketoconazole	5.54775e-05
323	Donepezil	5.54526e-05
324	Prazosin	5.5432e-05
325	Gemfibrozil	5.54042e-05
326	Tiagabine	5.53801e-05
327	Cefdinir	5.53548e-05
328	Dihydroergotamine	5.53505e-05
329	Amiodarone	5.53361e-05
330	Ergoloid mesylates	5.53195e-05
331	Verapamil	5.52696e-05
332	Amoxapine	5.52422e-05
333	Gonadorelin	5.52145e-05
334	Zolmitriptan	5.51902e-05
335	Nebivolol	5.51718e-05
336	Zonisamide	5.51484e-05
337	Pentazocine	5.5136e-05
338	Lidocaine	5.51106e-05
339	Dasatinib	5.51097e-05
340	Bicalutamide	5.50721e-05
341	Methysergide	5.50129e-05
342	Olopatadine	5.48835e-05
343	Carbamazepine	5.48807e-05
344	Oxycodone	5.48653e-05
345	Aprepitant	5.48477e-05
346	Diazepam	5.4831e-05
347	Salmeterol	5.48286e-05
348	Fosphenytoin	5.4811e-05
349	Midodrine	5.47936e-05
350	Duloxetine	5.47874e-05
351	Mifepristone	5.47278e-05
352	entacapone	5.47218e-05
353	Physostigmine	5.4714e-05
354	Oxybutynin	5.46915e-05
355	Felodipine	5.46636e-05
356	Goserelin	5.46431e-05
357	Pindolol	5.46086e-05
358	Palonosetron	5.46016e-05
359	Hydromorphone	5.45675e-05
360	Tocainide	5.45454e-05
361	Phentolamine	5.45422e-05
362	Vancomycin	5.45188e-05
363	Ceftriaxone	5.45188e-05
364	Losartan	5.44769e-05
365	Doxepin	5.44607e-05
366	Nitrofurantoin	5.44342e-05
367	Vincristine	5.43971e-05
368	Betaxolol	5.43801e-05
369	Cabergoline	5.43726e-05
370	Isradipine	5.43599e-05
371	Sufentanil	5.43511e-05
372	Tamsulosin	5.43372e-05
373	Fluconazole	5.42987e-05
374	Ambrisentan	5.42948e-05
375	Vinblastine	5.42655e-05
376	Tolterodine	5.42577e-05
377	Estrone	5.4244e-05
378	Quinine	5.41851e-05
379	Irbesartan	5.41575e-05
380	FLUORESCEIN	5.41564e-05
381	Carbinoxamine	5.41435e-05
382	Desipramine	5.41285e-05
383	Doxylamine	5.41171e-05
384	Trimethoprim	5.41171e-05
385	Imipramine	5.4107e-05
386	Troglitazone	5.40717e-05
387	Fosamprenavir	5.40563e-05
388	Cyclacillin	5.40471e-05
389	Nafarelin	5.4024e-05
390	Tolcapone	5.40155e-05
391	Pirbuterol	5.40025e-05
392	Hydroxychloroquine	5.39922e-05
393	Dezocine	5.39693e-05
394	Phenobarbital	5.39498e-05
395	Metoclopramide	5.39271e-05
396	Mexiletine	5.38932e-05
397	Leuprolide acetate	5.38493e-05
398	Ranolazine	5.37755e-05
399	Bupropion	5.37656e-05
400	Quetiapine	5.37216e-05
401	Tropicamide	5.37171e-05
402	Butorphanol	5.37067e-05
403	Fenofibrate	5.36859e-05
404	Inamrinone	5.36635e-05
405	Diphenhydramine	5.36298e-05
406	Phenacemide	5.36213e-05
407	Omeprazole	5.36182e-05
408	Cyclobenzaprine	5.35658e-05
409	Dicumarol	5.35599e-05
410	Colchicine	5.35587e-05
411	Cefpodoxime	5.35272e-05
412	Nilutamide	5.35263e-05
413	Rivastigmine	5.34555e-05
414	Pioglitazone	5.34388e-05
415	Clemastine	5.34235e-05
416	Itraconazole	5.34138e-05
417	Modafinil	5.33648e-05
418	Tramadol	5.33636e-05
419	Ondansetron	5.33573e-05
420	Lansoprazole	5.33508e-05
421	Oxymetazoline	5.33396e-05
422	Raloxifene	5.33329e-05
423	Doxycycline	5.3328e-05
424	Zolpidem	5.32818e-05
425	Albendazole	5.32609e-05
426	Carteolol	5.32328e-05
427	Flurazepam	5.31781e-05
428	Acetaminophen	5.31756e-05
429	Aripiprazole	5.31518e-05
430	Nadolol	5.31368e-05
431	Torsemide	5.31235e-05
432	Azelastine	5.31149e-05
433	Baclofen	5.30925e-05
434	Papaverine	5.30837e-05
435	Trimipramine	5.30696e-05
436	Galantamine	5.29616e-05
437	Ethionamide	5.29358e-05
438	Alfentanil	5.29055e-05
439	Efavirenz	5.28499e-05
440	Pipotiazine	5.28017e-05
441	Verteporfin	5.27708e-05
442	Morphine	5.273e-05
443	Nalbuphine	5.27106e-05
444	Protriptyline	5.27086e-05
445	Venlafaxine	5.2705e-05
446	Doxapram	5.26806e-05
447	Naltrexone	5.26685e-05
448	Cefotetan	5.26376e-05
449	Dofetilide	5.25826e-05
450	Eletriptan	5.256e-05
451	Bosentan	5.25558e-05
452	Apomorphine	5.25415e-05
453	Doxazosin	5.25281e-05
454	Bepridil	5.2508e-05
455	Bimatoprost	5.24879e-05
456	Reserpine	5.24715e-05
457	Loratadine	5.23687e-05
458	Fulvestrant	5.23513e-05
459	Posaconazole	5.23236e-05
460	Fluphenazine	5.23227e-05
461	Voriconazole	5.23031e-05
462	Sulfadiazine	5.2272e-05
463	Quinethazone	5.22451e-05
464	Ropinirole	5.22402e-05
465	Ticlopidine	5.22328e-05
466	Dextromethorphan	5.21897e-05
467	Trimethaphan	5.21095e-05
468	NABILONE	5.20976e-05
469	Metyrapone	5.20956e-05
470	Cyproheptadine	5.20675e-05
471	Alfuzosin	5.20573e-05
472	Dobutamine	5.1998e-05
473	Tegaserod	5.19683e-05
474	Nicotine	5.19069e-05
475	Terbutaline	5.18952e-05
476	Temazepam	5.18763e-05
477	Bacitracin	5.18676e-05
478	Terbinafine	5.18657e-05
479	Naratriptan	5.18537e-05
480	Nortriptyline	5.18528e-05
481	Montelukast	5.18433e-05
482	Acitretin	5.1836e-05
483	Rifaximin	5.17659e-05
484	Sitagliptin	5.17021e-05
485	Tamoxifen	5.16748e-05
486	Nitrazepam	5.16203e-05
487	Ibutilide	5.16084e-05
488	Atomoxetine	5.15542e-05
489	Diethylstilbestrol	5.15514e-05
490	Trifluoperazine	5.15272e-05
491	Esomeprazole	5.14767e-05
492	Testolactone	5.14677e-05
493	Estramustine	5.14399e-05
494	Aztreonam	5.13413e-05
495	Hydroflumethiazide	5.1327e-05
496	Thioridazine	5.13236e-05
497	Eptifibatide	5.12844e-05
498	Penbutolol	5.12295e-05
499	Ceftibuten	5.12262e-05
500	Halofantrine	5.12195e-05
501	Guanabenz	5.11714e-05
502	Rabeprazole	5.11422e-05
503	Thiothixene	5.11337e-05
504	Cinacalcet	5.11333e-05
505	Ergotamine	5.1107e-05
506	Zopiclone	5.10841e-05
507	Levocabastine	5.10126e-05
508	Mazindol	5.09933e-05
509	Danazol	5.09771e-05
510	Griseofulvin	5.09512e-05
511	Treprostinil	5.0947e-05
512	Primidone	5.09333e-05
513	Loxapine	5.09237e-05
514	Pemoline	5.08831e-05
515	Heparin	5.08671e-05
516	Nefazodone	5.08652e-05
517	Mebendazole	5.0864e-05
518	Lorazepam	5.08425e-05
519	Methocarbamol	5.08307e-05
520	Flutamide	5.08065e-05
521	Desloratadine	5.07866e-05
522	Neostigmine	5.07599e-05
523	Ethacrynic acid	5.07564e-05
524	Maprotiline	5.06811e-05
525	Amitriptyline	5.06017e-05
526	Permethrin	5.06013e-05
527	Masoprocol	5.05804e-05
528	Nitisinone	5.05536e-05
529	Anagrelide	5.05336e-05
530	Isoxsuprine	5.05058e-05
531	Propofol	5.04374e-05
532	Pantoprazole	5.04151e-05
533	Mesoridazine	5.04052e-05
534	Olanzapine	5.03876e-05
535	Erlotinib	5.02472e-05
536	Almotriptan	5.02358e-05
537	Mirtazapine	5.02292e-05
538	Droperidol	5.02196e-05
539	Cyclizine	5.02133e-05
540	Fluocinolone	5.01909e-05
541	Trihexyphenidyl	5.01301e-05
542	Pheniramine	5.01206e-05
543	Oxazepam	5.00917e-05
544	Metipranolol	5.00798e-05
545	Ziprasidone	5.00755e-05
546	Celecoxib	5.00641e-05
547	Triprolidine	5.00591e-05
548	Gefitinib	5.00338e-05
549	Ketamine	5.00184e-05
550	Fluoxetine	4.99921e-05
551	Halobetasol	4.99775e-05
552	Sumatriptan	4.99335e-05
553	Cefazolin	4.99064e-05
554	Oseltamivir	4.98582e-05
555	Bromocriptine	4.97689e-05
556	Guanfacine	4.97323e-05
557	Beclomethasone	4.97259e-05
558	Clonazepam	4.97111e-05
559	Mycophenolic acid	4.96959e-05
560	Rocuronium	4.96861e-05
561	Citalopram	4.96669e-05
562	Etomidate	4.96312e-05
563	Adapalene	4.94923e-05
564	Alosetron	4.94866e-05
565	Dicyclomine	4.94583e-05
566	Pravastatin	4.9458e-05
567	Rizatriptan	4.94062e-05
568	Felbamate	4.93992e-05
569	Pergolide	4.93985e-05
570	Isocarboxazid	4.93267e-05
571	Pinaverium bromide	4.93001e-05
572	Gliclazide	4.92766e-05
573	Escitalopram	4.92539e-05
574	Hydralazine	4.92481e-05
575	Naloxone	4.92429e-05
576	Levamisole	4.9146e-05
577	Isoniazid	4.90731e-05
578	Fluvoxamine	4.907e-05
579	Epinephrine	4.9064e-05
580	Tetrahydrobiopterin	4.90571e-05
581	Ursodeoxycholic acid	4.90127e-05
582	Ambenonium	4.89832e-05
583	Procyclidine	4.89664e-05
584	Dutasteride	4.89427e-05
585	Pyridostigmine	4.88877e-05
586	Azatadine	4.88823e-05
587	Thiabendazole	4.88481e-05
588	Suprofen	4.88118e-05
589	Anastrozole	4.88057e-05
590	Bleomycin	4.87743e-05
591	Tolazoline	4.87669e-05
592	Tripelennamine	4.87422e-05
593	Polythiazide	4.87058e-05
594	Estazolam	4.87015e-05
595	Perphenazine	4.86474e-05
596	Imiquimod	4.86182e-05
597	Methyclothiazide	4.86095e-05
598	Chlorpropamide	4.8595e-05
599	Lincomycin	4.85614e-05
600	Fenoldopam	4.85596e-05
601	Lovastatin	4.85154e-05
602	Pimozide	4.84794e-05
603	Hydrochlorothiazide	4.84271e-05
604	Clozapine	4.84181e-05
605	Simvastatin	4.83941e-05
606	Cyclopentolate	4.83931e-05
607	Sibutramine	4.83921e-05
608	Betahistine	4.83751e-05
609	Milrinone	4.83455e-05
610	Molindone	4.83002e-05
611	Estradiol	4.82263e-05
612	Hydroxocobalamin	4.82143e-05
613	Chloroquine	4.82129e-05
614	Chlorothiazide	4.81833e-05
615	Trimetrexate	4.81784e-05
616	Tolbutamide	4.81534e-05
617	Zaleplon	4.81511e-05
618	Dipivefrin	4.81306e-05
619	Trazodone	4.79722e-05
620	Atracurium	4.79337e-05
621	Tazarotene	4.79261e-05
622	Ethinyl Estradiol	4.7922e-05
623	Primaquine	4.7812e-05
624	Paroxetine	4.77735e-05
625	Bendroflumethiazide	4.77691e-05
626	Letrozole	4.77654e-05
627	Methdilazine	4.7754e-05
628	Triflupromazine	4.7727e-05
629	Triamterene	4.76779e-05
630	Amphotericin B	4.76181e-05
631	Dopamine	4.74883e-05
632	Varenicline	4.74044e-05
633	Sertraline	4.73898e-05
634	Brompheniramine	4.73716e-05
635	Dapiprazole	4.7321e-05
636	Nystatin	4.73031e-05
637	Lodoxamide	4.72736e-05
638	Triazolam	4.72355e-05
639	Tacrolimus	4.72212e-05
640	Tioconazole	4.71968e-05
641	Azithromycin	4.71321e-05
642	Pyrimethamine	4.71106e-05
643	Chlorotrianisene	4.70871e-05
644	Toremifene	4.70622e-05
645	Sulfamethoxazole	4.70289e-05
646	Selegiline	4.69529e-05
647	Cyclosporine	4.69428e-05
648	Tolazamide	4.69093e-05
649	Midazolam	4.68739e-05
650	Promethazine	4.68685e-05
651	Clofazimine	4.68399e-05
652	Sulfapyridine	4.67009e-05
653	Tacrine	4.65341e-05
654	Dexmedetomidine	4.65031e-05
655	Zanamivir	4.64641e-05
656	Clomipramine	4.64123e-05
657	Promazine	4.6314e-05
658	Butenafine	4.62285e-05
659	Phenindamine	4.61464e-05
660	Clonidine	4.60191e-05
661	Sulfacetamide	4.59032e-05
662	Dorzolamide	4.58959e-05
663	Norgestimate	4.57732e-05
664	Perindopril	4.56674e-05
665	Buclizine	4.56549e-05
666	Nitrofurazone	4.55614e-05
667	Thiethylperazine	4.5546e-05
668	Travoprost	4.54942e-05
669	Alprazolam	4.5447e-05
670	Riluzole	4.54162e-05
671	Benzydamine	4.5323e-05
672	Brinzolamide	4.52744e-05
673	Sulfinpyrazone	4.52743e-05
674	Phenelzine	4.52512e-05
675	Prochlorperazine	4.52134e-05
676	Tranylcypromine	4.52039e-05
677	Latanoprost	4.50644e-05
678	Streptozotocin	4.4956e-05
679	Lamotrigine	4.48903e-05
680	Diazoxide	4.4828e-05
681	Hydroxyzine	4.47553e-05
682	Benzoyl peroxide	4.47038e-05
683	Pilocarpine	4.46919e-05
684	Calcipotriol	4.46886e-05
685	Miconazole	4.46785e-05
686	Zidovudine	4.4576e-05
687	Chlorpromazine	4.45725e-05
688	Erythromycin	4.44545e-05
689	Cyclothiazide	4.43848e-05
690	Pentoxifylline	4.43285e-05
691	Pimecrolimus	4.42066e-05
692	Domperidone	4.40733e-05
693	Clarithromycin	4.40153e-05
694	Spironolactone	4.39767e-05
695	Chlordiazepoxide	4.39621e-05
696	Calcitriol	4.39468e-05
697	Terconazole	4.3689e-05
698	Biperiden	4.36628e-05
699	Clotrimazole	4.35928e-05
700	Chlorprothixene	4.34204e-05
701	Valganciclovir	4.33739e-05
702	Clindamycin	4.33146e-05
703	Paricalcitol	4.32703e-05
704	Apraclonidine	4.32171e-05
705	Acarbose	4.31922e-05
706	Ivermectin	4.31915e-05
707	Sulfamethizole	4.30124e-05
708	Famciclovir	4.29784e-05
709	Abacavir	4.29524e-05
710	Allopurinol	4.28729e-05
711	Stavudine	4.28668e-05
712	Buspirone	4.28027e-05
713	Clofibrate	4.27599e-05
714	Naphazoline	4.27338e-05
715	Tizanidine	4.27195e-05
716	Ardeparin	4.2634e-05
717	Enoxaparin	4.2634e-05
718	Misoprostol	4.23289e-05
719	Megestrol	4.23272e-05
720	Phenoxybenzamine	4.21843e-05
721	Proguanil	4.21832e-05
722	Phentermine	4.2172e-05
723	Dipyridamole	4.19386e-05
724	Fluticasone	4.18427e-05
725	Carnitine	4.17678e-05
726	Mupirocin	4.17298e-05
727	Acyclovir	4.17253e-05
728	Chlorhexidine	4.16741e-05
729	Cyproterone	4.15929e-05
730	Dapsone	4.14769e-05
731	Budesonide	4.14339e-05
732	Flunisolide	4.13819e-05
733	Sulfanilamide	4.13766e-05
734	Triamcinolone	4.13563e-05
735	Captopril	4.12926e-05
736	Brimonidine	4.12688e-05
737	5-Fluorouracil	4.10399e-05
738	Epinastine	4.10148e-05
739	Testosterone	4.09673e-05
740	Trichlormethiazide	4.09202e-05
741	Streptomycin	4.06637e-05
742	Finasteride	4.06367e-05
743	Exemestane	4.05035e-05
744	Pemirolast	4.04117e-05
745	Oxiconazole	4.01796e-05
746	Ganciclovir	4.01681e-05
747	Chlorzoxazone	3.99887e-05
748	Betamethasone	3.99826e-05
749	Levonorgestrel	3.9836e-05
750	Vitamin D	3.97661e-05
751	Diflorasone	3.97417e-05
752	Econazole	3.96912e-05
753	Progesterone	3.96115e-05
754	Hydrocortisone	3.95707e-05
755	Netilmicin	3.95381e-05
756	Naftifine	3.94359e-05
757	Medrysone	3.94321e-05
758	Medroxyprogesterone	3.9365e-05
759	Orlistat	3.9343e-05
760	Mometasone	3.92078e-05
761	Floxuridine	3.91851e-05
762	Alprostadil	3.9142e-05
763	Ciclesonide	3.89094e-05
764	Desonide	3.88731e-05
765	Dinoprostone	3.87814e-05
766	Capreomycin	3.87184e-05
767	Methylprednisolone	3.8532e-05
768	Secobarbital	3.8498e-05
769	Dihydrotachysterol	3.82263e-05
770	Norethindrone	3.81249e-05
771	Clocortolone	3.80401e-05
772	Butoconazole	3.79423e-05
773	Didanosine	3.7898e-05
774	Tobramycin	3.7885e-05
775	Digoxin	3.78469e-05
776	Flurandrenolide	3.7811e-05
777	Famotidine	3.76201e-05
778	Fluocinolone Acetonide	3.75085e-05
779	Fludrocortisone	3.75055e-05
780	Emedastine	3.73775e-05
781	Dexrazoxane	3.73683e-05
782	Prednisone	3.73638e-05
783	Epoprostenol	3.72755e-05
784	Mitotane	3.71387e-05
785	Gemcitabine	3.70644e-05
786	Zalcitabine	3.70377e-05
787	Vigabatrin	3.69415e-05
788	Amiloride	3.67836e-05
789	Propylthiouracil	3.67605e-05
790	Sulconazole	3.67504e-05
791	Fondaparinux sodium	3.67128e-05
792	Digitoxin	3.66605e-05
793	Iloprost	3.64901e-05
794	Lamivudine	3.64877e-05
795	Tazobactam	3.64639e-05
796	Methohexital	3.64597e-05
797	Fludarabine	3.63706e-05
798	Capecitabine	3.63285e-05
799	Pramipexole	3.61683e-05
800	Pyrazinamide	3.60536e-05
801	Alitretinoin	3.6038e-05
802	Isotretinoin	3.6038e-05
803	Fluoxymesterone	3.59166e-05
804	Prednicarbate	3.58857e-05
805	Tinidazole	3.58845e-05
806	Cimetidine	3.57332e-05
807	Temozolomide	3.56222e-05
808	Gabapentin	3.55825e-05
809	Timolol	3.557e-05
810	Eplerenone	3.53402e-05
811	Nelarabine	3.51634e-05
812	Ciclopirox	3.50385e-05
813	Aminophylline	3.50311e-05
814	Pamidronate	3.49508e-05
815	Clobetasol	3.48602e-05
816	Methyltestosterone	3.482e-05
817	Oxymetholone	3.47733e-05
818	Carboplatin	3.46693e-05
819	Meprobamate	3.4655e-05
820	Unoprostone	3.46322e-05
821	Ribavirin	3.44893e-05
822	Adefovir Dipivoxil	3.44782e-05
823	Amikacin	3.43076e-05
824	Troleandomycin	3.40896e-05
825	Gadobutrol	3.40827e-05
826	Ibandronate	3.40734e-05
827	Penciclovir	3.4036e-05
828	Cidofovir	3.3962e-05
829	Oxaliplatin	3.39024e-05
830	Rimexolone	3.38652e-05
831	Halobetasol propionate	3.37548e-05
832	Zoledronic acid	3.37446e-05
833	Pentobarbital	3.3661e-05
834	Gadodiamide	3.36332e-05
835	Gadoversetamide	3.35983e-05
836	Pentostatin	3.33958e-05
837	Levetiracetam	3.33061e-05
838	Spectinomycin	3.33054e-05
839	Metronidazole	3.30498e-05
840	Ethambutol	3.28839e-05
841	Adenosine	3.28562e-05
842	Desoximetasone	3.28432e-05
843	Dyphylline	3.27698e-05
844	Hexachlorophene	3.26469e-05
845	Valproic acid	3.25836e-05
846	Tranexamic acid	3.25445e-05
847	Auranofin	3.24263e-05
848	Fluorometholone	3.23736e-05
849	Acamprosate	3.21706e-05
850	Dichlorphenamide	3.21694e-05
851	Neomycin	3.19884e-05
852	Trifluridine	3.19257e-05
853	Theophylline	3.18877e-05
854	Fluocinonide	3.1869e-05
855	Kanamycin	3.17549e-05
856	Vidarabine	3.1719e-05
857	Azathioprine	3.15788e-05
858	Gadoteridol	3.15334e-05
859	Cytarabine	3.1501e-05
860	Desogestrel	3.14894e-05
861	Ethosuximide	3.14639e-05
862	Minoxidil	3.1302e-05
863	Alclometasone	3.12417e-05
864	Amcinonide	3.10338e-05
865	Pregabalin	3.10268e-05
866	Dacarbazine	3.06956e-05
867	Rimantadine	3.04333e-05
868	Cladribine	3.01908e-05
869	Idoxuridine	3.01112e-05
870	Amantadine	2.99986e-05
871	Vecuronium	2.97014e-05
872	Menthol	2.96436e-05
873	Sucralfate	2.92919e-05
874	Acetazolamide	2.90708e-05
875	Pancuronium	2.89207e-05
876	Alendronate	2.83622e-05
877	Thiopental	2.8131e-05
878	Vitamin A	2.781e-05
879	Memantine	2.77143e-05
880	Mercaptopurine	2.72685e-05
881	Paromomycin	2.72157e-05
882	Topiramate	2.7148e-05
883	Methimazole	2.69138e-05
884	Colestipol	2.67815e-05
885	Cyclophosphamide	2.67594e-05
886	Cevimeline	2.62992e-05
887	Methazolamide	2.59266e-05
888	Caffeine	2.58724e-05
889	Oxandrolone	2.51672e-05
890	Ifosfamide	2.49057e-05
891	Glucosamine	2.48778e-05
892	Lactulose	2.48703e-05
893	Pentosan polysulfate	2.4827e-05
894	Miglitol	2.47553e-05
895	Mannitol	2.4616e-05
896	Busulfan	2.4533e-05
897	Mecamylamine	2.45013e-05
898	Guanethidine	2.43813e-05
899	Amifostine	2.40037e-05
900	Succinylcholine	2.31342e-05
901	Bethanechol	2.29595e-05
902	Fluorouracil	2.29373e-05
903	Azelaic Acid	2.26783e-05
904	Thiotepa	2.26128e-05
905	Isosorbide	2.24536e-05
906	Fosfomycin	2.23168e-05
907	Gold sodium thiomalate	2.22162e-05
908	Foscarnet	2.20617e-05
909	Fomepizole	2.17558e-05
910	Mesna	2.16529e-05
911	Cycloserine	2.15348e-05
912	Cysteamine	2.13442e-05
913	Trimethadione	2.07283e-05
914	Phosphate	2.06744e-05
915	Betaine	2.05077e-05
916	Hydroxyurea	1.9697e-05
917	Metformin	1.93117e-05
918	Nitroglycerin	1.85344e-05
919	Sevoflurane	1.81864e-05
920	Flucytosine	1.7553e-05
921	Clodronate	1.7331e-05
922	Sodium Tetradecyl Sulfate	1.70012e-05
923	Carbachol	1.65024e-05
924	Acetylcholine	1.61208e-05
925	Malathion	1.54134e-05
926	Carmustine	1.51845e-05
927	Isosorbide Dinitrate	1.43692e-05
928	Methenamine	1.43235e-05
929	Arsenic trioxide	1.41674e-05
930	Cisplatin	1.3921e-05
931	Disulfiram	1.39179e-05
932	Desflurane	1.34895e-05
933	Erythrityl Tetranitrate	1.2343e-05
934	Lindane	1.20686e-05
935	Lithium	1.1024e-05
936	Isoflurane	1.06962e-05
937	Isoflurophate	9.92933e-06
938	Calcium	9.79808e-06
939	Nitroprusside	9.74673e-06
940	Enflurane	9.45053e-06
941	Ethanol	8.94775e-06
942	Halothane	7.3909e-06
943	Sodium bicarbonate	5.18002e-06
944	Dexamethasone palmitate	3.8808e-06
945	Dexamethasone sodium phosphate	3.8808e-06
946	Calcidiol	3.62637e-06
947	Calcipotriene	3.62637e-06
948	Cholecalciferol	3.62637e-06
949	Ergocalciferol	3.62637e-06
950	Fleroxacin	3.62637e-06
951	Pefloxacin	3.62637e-06
952	Tacalcitol	3.62637e-06
953	Nitric Oxide	3.52054e-06
954	Prednisolone sodium metazoate	3.168e-06
955	Magnesium Sulfate	2.94482e-06
956	Dactinomycin	1.81319e-06
957	Magnesium	1.21346e-06
